# Supplementary material for: An epithelial-mesenchymal transition-related 5-gene signature predicting the prognosis of hepatocellular carcinoma patients
Source: Cancer Cell Int. 2021 Mar 12;21:166. doi: 10.1186/s12935-021-01864-5 (PMC7953549; doi:10.1186/s12935-021-01864-5)
Supplement: Supplementary file 2 — Additional file 2. Modes of interaction in PPI network. [file 12935_2021_1864_MOESM2_ESM.xls]

Gene 1	Gene 2	Weight	Network group	Network
TRIM28	TCOF1	0.006262607	Co-expression	Ramaswamy-Golub-2001
YY1	TRIM28	0.00860311	Co-expression	Ramaswamy-Golub-2001
TRIM28	TCOF1	0.00667164	Co-expression	Wang-Maris-2006
H2AFY	EZH2	0.008514415	Co-expression	Wang-Maris-2006
TRIM33	RNF115	0.018853534	Co-expression	Wang-Maris-2006
TRIM28	TCOF1	0.009467354	Co-expression	Mallon-McKay-2013
TIMM22	TCOF1	0.007578799	Co-expression	Mallon-McKay-2013
PHF1	SLC41A3	0.008019761	Co-expression	Mallon-McKay-2013
CHD3	H2AFY	0.008306008	Co-expression	Mallon-McKay-2013
AKT1	H2AFY	0.006982914	Co-expression	Mallon-McKay-2013
AKT1	CHD3	0.004912458	Co-expression	Mallon-McKay-2013
YY1	H2AFY	0.014007699	Co-expression	Bild-Nevins-2006 B
EED	ZNF45	0.01925372	Co-expression	Burington-Shaughnessy-2008
H2AFY	PDCD6	0.023040408	Co-expression	Burington-Shaughnessy-2008
YY1	SUZ12	0.005936035	Co-expression	Burington-Shaughnessy-2008
GPN1	SUZ12	0.005989684	Co-expression	Burington-Shaughnessy-2008
H2AFY	SUZ12	0.014080779	Co-expression	Dobbin-Giordano-2005
SMS	EZH2	0.00486798	Co-expression	Dobbin-Giordano-2005
CHD3	PHF1	0.007104493	Co-expression	Bahr-Bowler-2013
SMS	PDCD6IP	0.010492898	Co-expression	Bahr-Bowler-2013
TIMM22	PEF1	0.005998152	Co-expression	Innocenti-Brown-2011
H2AFY	EZH2	0.018862475	Co-expression	Innocenti-Brown-2011
AKT1	TRIM28	0.005456813	Co-expression	Innocenti-Brown-2011
TRIM28	TCOF1	0.010087665	Co-expression	Rieger-Chu-2004
SUZ12	EZH2	0.005963465	Co-expression	Rieger-Chu-2004
AKT1	TRIM28	0.006515458	Co-expression	Rieger-Chu-2004
SMS	TCOF1	0.015610917	Co-expression	Rieger-Chu-2004
SUZ12	EZH2	0.012244592	Co-expression	Noble-Diehl-2008
AKT1	PEF1	0.009907216	Co-expression	Noble-Diehl-2008
GPN1	SLC41A3	0.01182506	Co-expression	Noble-Diehl-2008
EED	ZNF45	0.008743724	Co-expression	Roth-Zlotnik-2006
YY1	EED	0.006819679	Co-expression	Roth-Zlotnik-2006
TRIM33	EED	0.007913129	Co-expression	Roth-Zlotnik-2006
AKT1	YY1	0.010886272	Co-expression	Perou-Botstein-2000
TRIM28	TCOF1	0.001448334	Co-expression	Smirnov-Cheung-2009
SUZ12	EZH2	0.01482128	Co-expression	Smirnov-Cheung-2009
TIMM22	TRIM28	0.00255407	Co-expression	Smirnov-Cheung-2009
H2AFY	TRIM28	0.002825196	Co-expression	Smirnov-Cheung-2009
YY1	TRIM28	0.002714047	Co-expression	Smirnov-Cheung-2009
CHD3	TRIM28	0.002109395	Co-expression	Smirnov-Cheung-2009
AKT1	TRIM28	0.002027874	Co-expression	Smirnov-Cheung-2009
SLC41A3	PEF1	0.007596937	Co-expression	Wang-Cheung-2015
H2AFY	TCOF1	0.004374206	Co-expression	Chen-Brown-2002
YY1	TRIM28	0.012961456	Co-expression	Chen-Brown-2002
SMS	H2AFY	0.004149537	Co-expression	Chen-Brown-2002
H2AFY	PDCD6	0.006564935	Co-expression	Wu-Garvey-2007
CHD3	EZH2	0.017452264	Co-expression	Wu-Garvey-2007
GPN1	H2AFY	0.00707906	Co-expression	Wu-Garvey-2007
SUZ12	EZH2	0.00567692	Co-localization	Johnson-Shoemaker-2003
H2AFY	EZH2	0.006556594	Co-localization	Johnson-Shoemaker-2003
EED	EZH2	0.24453853	Pathway	Wu-Stein-2010
SUZ12	EZH2	0.24453853	Pathway	Wu-Stein-2010
SUZ12	EED	0.2609512	Pathway	Wu-Stein-2010
YY1	EZH2	0.14348814	Pathway	Wu-Stein-2010
YY1	EED	0.15311861	Pathway	Wu-Stein-2010
YY1	SUZ12	0.15311861	Pathway	Wu-Stein-2010
ZNF45	TRIM28	1	Pathway	REACTOME
GPN1	TCOF1	0.25162965	Physical Interactions	Jeronimo-Coulombe-2007
SUZ12	EZH2	0.8273924	Physical Interactions	Havugimana-Emili-2012
PDCD6IP	PEF1	0.5840504	Physical Interactions	Havugimana-Emili-2012
SIX4	TCOF1	0.5523287	Physical Interactions	Havugimana-Emili-2012
EED	EZH2	0.087205805	Physical Interactions	IREF-DIP
PDCD6IP	PDCD6	0.45717627	Physical Interactions	IREF-DIP
PHF1	EZH2	0.16453253	Physical Interactions	IREF-DIP
PHF1	EED	0.15342252	Physical Interactions	IREF-DIP
PHF1	SUZ12	0.48969412	Physical Interactions	IREF-DIP
H2AFY	EZH2	0.51431185	Physical Interactions	IREF-DIP
TRIM33	TRIM28	0.50433856	Physical Interactions	IREF-DIP
CHD3	TRIM28	0.34637085	Physical Interactions	IREF-DIP
NBN	TCOF1	0.44651857	Physical Interactions	IREF-DIP
EED	EZH2	0.65648824	Physical Interactions	Wan-Emili-2015
SUZ12	EZH2	0.35683042	Physical Interactions	Wan-Emili-2015
PEF1	PDCD6	0.060406137	Physical Interactions	Wan-Emili-2015
PDCD6IP	PEF1	0.10051908	Physical Interactions	Wan-Emili-2015
EED	EZH2	0.014702658	Physical Interactions	Hein-Mann-2015
SUZ12	EZH2	0.14709938	Physical Interactions	Hein-Mann-2015
SUZ12	EED	0.19151701	Physical Interactions	Hein-Mann-2015
PHF1	EZH2	0.11121271	Physical Interactions	Hein-Mann-2015
PHF1	EED	0.14479412	Physical Interactions	Hein-Mann-2015
AKT1	TCOF1	0.66184115	Physical Interactions	Hein-Mann-2015
EED	EZH2	0.010777489	Physical Interactions	BIOGRID-SMALL-SCALE-STUDIES
SUZ12	EZH2	0.011055918	Physical Interactions	BIOGRID-SMALL-SCALE-STUDIES
SUZ12	EED	0.01348359	Physical Interactions	BIOGRID-SMALL-SCALE-STUDIES
PEF1	PDCD6	0.44838607	Physical Interactions	BIOGRID-SMALL-SCALE-STUDIES
PDCD6IP	PDCD6	0.04512905	Physical Interactions	BIOGRID-SMALL-SCALE-STUDIES
PHF1	EZH2	0.015509965	Physical Interactions	BIOGRID-SMALL-SCALE-STUDIES
PHF1	EED	0.018915664	Physical Interactions	BIOGRID-SMALL-SCALE-STUDIES
PHF1	SUZ12	0.019404337	Physical Interactions	BIOGRID-SMALL-SCALE-STUDIES
YY1	EZH2	0.008189721	Physical Interactions	BIOGRID-SMALL-SCALE-STUDIES
YY1	EED	0.009988031	Physical Interactions	BIOGRID-SMALL-SCALE-STUDIES
CHD3	TRIM28	0.0069323	Physical Interactions	BIOGRID-SMALL-SCALE-STUDIES
ZNF2	TRIM28	0.17076242	Physical Interactions	BIOGRID-SMALL-SCALE-STUDIES
AKT1	EZH2	0.003362045	Physical Interactions	BIOGRID-SMALL-SCALE-STUDIES
AKT1	RNF115	0.006007608	Physical Interactions	BIOGRID-SMALL-SCALE-STUDIES
EED	EZH2	0.65183544	Physical Interactions	IREF-BIND
YY1	EED	0.1559702	Physical Interactions	IREF-BIND
EED	EZH2	1	Physical Interactions	IREF-PUBMED
EED	EZH2	0.024494112	Physical Interactions	IREF-INTACT
PEF1	PDCD6	0.072037645	Physical Interactions	IREF-INTACT
PDCD6IP	PDCD6	0.030492648	Physical Interactions	IREF-INTACT
PHF1	EZH2	0.038769297	Physical Interactions	IREF-INTACT
CHD3	TRIM28	0.009841235	Physical Interactions	IREF-INTACT
SMS	EZH2	0.06721046	Physical Interactions	IREF-INTACT
EED	EZH2	0.033499386	Physical Interactions	IREF-HPRD
SUZ12	EZH2	0.15834108	Physical Interactions	IREF-HPRD
IGFALS	PDCD6	0.14622831	Physical Interactions	IREF-HPRD
PEF1	PDCD6	0.17689815	Physical Interactions	IREF-HPRD
PDCD6IP	PDCD6	0.05078905	Physical Interactions	IREF-HPRD
TIMM22	PDCD6	0.40675795	Physical Interactions	IREF-HPRD
PHF1	EZH2	0.14806588	Physical Interactions	IREF-HPRD
YY1	EED	0.049705967	Physical Interactions	IREF-HPRD
CHD3	TRIM28	0.013551589	Physical Interactions	IREF-HPRD
AKT1	EZH2	0.008362316	Physical Interactions	IREF-HPRD
SMS	EZH2	0.3363621	Physical Interactions	IREF-HPRD
PEF1	PDCD6	0.74771184	Physical Interactions	Yu-Vidal-2011
PEF1	PDCD6	0.3167887	Predicted	Wu-Stein-2010
PDCD6IP	PDCD6	0.113627255	Predicted	Wu-Stein-2010
PHF1	EZH2	0.42964435	Predicted	Wu-Stein-2010
CHD3	TRIM28	0.18688776	Predicted	Wu-Stein-2010
ZNF2	ZNF45	0.002745382	Predicted	Wu-Stein-2010
SMS	EZH2	0.42964435	Predicted	Wu-Stein-2010
EED	EZH2	0.022568012	Predicted	I2D-IntAct-Mouse2Human
SUZ12	EZH2	0.110486165	Predicted	I2D-IntAct-Mouse2Human
SUZ12	EED	0.034102514	Predicted	I2D-IntAct-Mouse2Human
IGFALS	PDCD6	0.5193767	Predicted	I2D-IntAct-Mouse2Human
TIMM22	PDCD6	0.5193767	Predicted	I2D-IntAct-Mouse2Human
SLC41A3	PDCD6	0.5193767	Predicted	I2D-IntAct-Mouse2Human
RNF115	PDCD6	0.2975305	Predicted	I2D-IntAct-Mouse2Human
EED	EZH2	1	Predicted	I2D-MINT-Mouse2Human
IGFALS	PDCD6	0.5193767	Predicted	I2D-MINT-Mouse2Human
TIMM22	PDCD6	0.5193767	Predicted	I2D-MINT-Mouse2Human
SLC41A3	PDCD6	0.5193767	Predicted	I2D-MINT-Mouse2Human
RNF115	PDCD6	0.2975305	Predicted	I2D-MINT-Mouse2Human
IGFALS	PDCD6	0.6616198	Predicted	I2D-BIND-Mouse2Human
PDCD6IP	PDCD6	0.28194532	Predicted	I2D-BIND-Mouse2Human
RNF115	PDCD6	0.3365942	Predicted	I2D-BIND-Mouse2Human
ZNF2	TRIM28	1	Predicted	I2D-BIND-Mouse2Human
SUZ12	EED	0.28825614	Predicted	I2D-BioGRID-Mouse2Human
EED	EZH2	0.08982395	Predicted	I2D-IntAct-Fly2Human
SUZ12	EZH2	0.1748165	Predicted	I2D-IntAct-Fly2Human
SUZ12	EED	0.13258748	Predicted	I2D-IntAct-Fly2Human
EED	EZH2	0.4425074	Predicted	I2D-MGI-Mouse2Human
PEF1	PDCD6	0.00432858	Shared protein domains	INTERPRO
PHF1	TRIM28	0.011602094	Shared protein domains	INTERPRO
TRIM33	TRIM28	0.022322865	Shared protein domains	INTERPRO
ZNF2	ZNF45	0.002684612	Shared protein domains	INTERPRO
PEF1	PDCD6	0.007450051	Shared protein domains	PFAM
RNF115	TRIM28	0.01593245	Shared protein domains	PFAM
TRIM33	TRIM28	0.018312296	Shared protein domains	PFAM
ZNF2	ZNF45	0.002753834	Shared protein domains	PFAM
